# Supplementary material for: Pediatric Intensive Care Unit Length of Stay Prediction by Machine Learning
Source: Bioengineering (Basel). 2024 Sep 26;11(10):962. doi: 10.3390/bioengineering11100962 (PMC11504172; doi:10.3390/bioengineering11100962)
Supplement: Supplementary file 1 [file bioengineering-11-00962-s001.zip]

Archive with 1 entries (1 files):
- bioengineering-3203847-supplementary.pdf
